# Supplementary material for: Genome-wide identification of rubber tree (Hevea brasiliensis Muell. Arg.) aquaporin genes and their response to ethephon stimulation in the laticifer, a rubber-producing tissue
Source: BMC Genomics. 2015 Nov 25;16:1001. doi: 10.1186/s12864-015-2152-6 (PMC4658816; doi:10.1186/s12864-015-2152-6)
Supplement: Additional file 2: — List of the Phytozome accession numbers of the AQP genes identified in Arabidopsis (35) and poplar (55). (XLS 62 kb) [file 12864_2015_2152_MOESM2_ESM.xls]

## Sheet: Additional file 2 
Additional file 2: List of the Phytozome accession numbers of the AQPs identified in Arabidopsis (35) and poplar (55).
Species	Name	Phytozome	Subgroup	Group	Species	Name	Phytozome	Subgroup	Group
Arabidopsis thaliana	AtPIP1;1	AT3G61430	PIP1	PIP	Populus trichocarpa	PtPIP1;1	Pt_0010s19930	PIP1	PIP
	AtPIP1;2	AT2G45960				PtPIP1;2	Pt_0008s06580
	AtPIP1;3	AT1G01620				PtPIP1;3	Pt_0003s12870
	AtPIP1;4	AT4G00430				PtPIP1;4	Pt_0006s09920
	AtPIP1;5	AT4G23400				PtPIP1;5	Pt_0016s12070
	AtPIP2;1	AT3G53420	PIP2			PtPIP2;1	Pt_0009s13890	PIP2
	AtPIP2;2	AT2G37170				PtPIP2;2	Pt_0004s18240
	AtPIP2;3	AT2G37180				PtPIP2;3	Pt_0010s22950
	AtPIP2;4	AT5G60660				PtPIP2;4	Pt_0008s03950
	AtPIP2;5	AT3G54820				PtPIP2;5	Pt_0006s12980
	AtPIP2;6	AT2G39010				PtPIP2;6	Pt_0006s13000
	AtPIP2;7	AT4G35100				PtPIP2;7	Pt_0016s09090
	AtPIP2;8	AT2G16850				PtPIP2;8	Pt_0009s01940
	AtTIP1;1	AT2G36830	TIP1	TIP		PtPIP2;9	Pt_0005s11110
	AtTIP1;2	AT3G26520				PtPIP2;10	Pt_0005s11100
	AtTIP1;3	AT4G01470				PtTIP1;1	Pt_0001s24200	TIP1	TIP
	AtTIP2;1	AT3G16240	TIP2			PtTIP1;2	Pt_0009s03230
	AtTIP2;2	AT4G17340				PtTIP1;3	Pt_0010s21700
	AtTIP2;3	AT5G47450				PtTIP1;4	Pt_0008s05050
	AtTIP3;1	AT1G73190	TIP3			PtTIP1;5	Pt_0016s10780
	AtTIP3;2	AT1G17810				PtTIP1;6	Pt_0006s12350
	AtTIP4;1	AT2G25810	TIP4			PtTIP1;7	Pt_0009s01070
	AtTIP5;1	AT3G47440	TIP5			PtTIP1;8	Pt_0004s22600
	AtNIP1;1	AT4G19030	NIP1	NIP		PtTIP2;1	Pt_0001s18730	TIP2
	AtNIP1;2	AT4G18910				PtTIP2;2	Pt_0003s04930
	AtNIP2;1	AT2G34390				PtTIP2;3	Pt_0003s07550
	AtNIP3;1	AT1G31885				PtTIP2;4	Pt_0001s15700
	AtNIP4;1	AT5G37810	NIP4			PtTIP3;1	Pt_0018s14910	TIP3
	AtNIP4;2	AT5G37820				PtTIP3;2	Pt_0017s03540
	AtNIP5;1	AT4G10380	NIP5			PtTIP4;1	Pt_0006s25620	TIP4
	AtNIP6;1	AT1G80760	NIP6			PtTIP5;1	Pt_0003s10800	TIP5
	AtNIP7;1	AT3G06100	NIP7			PtTIP5;2	Pt_0001s00690
	AtSIP1;1	AT3G04090	SIP1	SIP		PtNIP1;1	Pt_0004s06160	NIP1	NIP
	AtSIP1;2	AT5G18290				PtNIP1;2	Pt_0011s06770
	AtSIP2;1	AT3G56950	SIP2			PtNIP1;3	Pt_0010s12330	NIP4
						PtNIP1;4	Pt_0017s03060
						PtNIP1;5	Pt_0002s09740	NIP3
						PtNIP2;1	Pt_0017s11960	NIP2
						PtNIP3;1	Pt_0003s17930	NIP6
						PtNIP3;2	Pt_0001s14850
						PtNIP3;3	Pt_0001s45920	NIP5
						PtNIP3;4	Pt_0011s14990
						PtNIP3;5	Pt_0008s20750	NIP7
						PtSIP1;1	Pt_0013s05030	SIP1	SIP
						PtSIP1;2	Pt_0019s04640
						PtSIP1;3	Pt_0002s21410
						PtSIP1;4	Pt_0014s15250
						PtSIP2;1	Pt_0016s02560	SIP2
						PtSIP2;2	Pt_0006s02800
						PtXIP1;1	Pt_0009s13090	XIP1	XIP
						PtXIP1;2	Pt_0009s13105
						PtXIP2;1	Pt_0009s13110	XIP2
						PtXIP3;1	Pt_0009s13080	XIP3
						PtXIP3;2	Pt_0009s13070
						PtXIP3;3	Pt_0004s17430
