# Supplementary material for: Genome-wide identification of rubber tree (Hevea brasiliensis Muell. Arg.) aquaporin genes and their response to ethephon stimulation in the laticifer, a rubber-producing tissue
Source: BMC Genomics. 2015 Nov 25;16:1001. doi: 10.1186/s12864-015-2152-6 (PMC4658816; doi:10.1186/s12864-015-2152-6)
Supplement: Additional file 3: — Percent identity of the identified HbAQP gene pairs at the nucleotide and amino acid levels. (XLS 28 kb) [file 12864_2015_2152_MOESM3_ESM.xls]

## Sheet: Additional file 3
Additional file 3: Percent identity of the identified HbAQP gene pairs at the nucleotide or amino acid level.
Gene pair	Identity (%)
	Nucleotide (CDS)	Amino acid
HbPIP1;1/HbPIP1;2	95.8	98.3
HbPIP1;3/HbPIP1;4	94.8	96.9
HbPIP2;1/HbPIP2;2	91.3	94.4
HbPIP2;3/HbPIP2;4	93.7	97.6
HbPIP2;5/HbPIP2;6	92.7	94.4
HbPIP2;7/HbPIP2;8	92.5	95
HbTIP1;1/HbTIP1;2	91.2	95.2
HbTIP1;3/HbTIP1;4	78.9	71.9
HbTIP1;5/HbTIP1;6	93.7	95.6
HbTIP1;7/HbTIP1;8	92.4	96
HbTIP2;1/HbTIP2;2	92	95.6
HbTIP2;3/HbTIP2;4	86.6	85.6
HbTIP3;1/HbTIP3;2	85.2	82.2
HbTIP5;1/HbTIP5;2	86	88.2
HbNIP1;1/HbNIP1;2	90.7	87.8
HbSIP1;2/HbSIP1;3	90.6	91.6
HbXIP1;3/HbXIP1;4	96.3	92
