# Supplementary material for: Genome-wide identification of rubber tree (Hevea brasiliensis Muell. Arg.) aquaporin genes and their response to ethephon stimulation in the laticifer, a rubber-producing tissue
Source: BMC Genomics. 2015 Nov 25;16:1001. doi: 10.1186/s12864-015-2152-6 (PMC4658816; doi:10.1186/s12864-015-2152-6)
Supplement: Additional file 4: — Percent similarity within and between five subfamilies of the HbAQPs. (XLS 37 kb) [file 12864_2015_2152_MOESM4_ESM.xls]

## Sheet: Additional file 3
Additional file 4: Percent similarity within and between five subfamilies of the HbAQPs.
Similarity (%)	HbPIP1;1	HbPIP1;2	HbPIP1;3	HbPIP1;4	HbPIP1;5	HbPIP2;1	HbPIP2;2	HbPIP2;3	HbPIP2;4	HbPIP2;5	HbPIP2;6	HbPIP2;7	HbPIP2;8	HbPIP2;9	HbPIP2;10	HbTIP1;1	HbTIP1;2	HbTIP1;3	HbTIP1;4	HbTIP1;5	HbTIP1;6	HbTIP1;7	HbTIP1;8	HbTIP2;1	HbTIP2;2	HbTIP2;3	HbTIP2;4	HbTIP3;1	HbTIP3;2	HbTIP4;1	HbTIP5;1	HbTIP5;2	HbNIP1;1	HbNIP1;2	HbNIP2;1	HbNIP3;1	HbNIP4;1	HbNIP4;2	HbNIP5;1	HbNIP6;1	HbNIP7;1	HbSIP1;1	HbSIP1;2	HbSIP1;3	HbSIP2;1	HbXIP1;1	HbXIP1;2	HbXIP1;3	HbXIP1;4
HbPIP1;1	100
HbPIP1;2	99.3	100
HbPIP1;3	91.7	92	100
HbPIP1;4	91	91.3	97.6	100
HbPIP1;5	79.2	79.6	81.5	81.5	100
HbPIP2;1	69.3	69.6	70	70	67.5	100
HbPIP2;2	69	69.3	70.3	70.3	68.2	96.5	100
HbPIP2;3	70.1	70.4	71.8	72.1	69	94.8	95.1	100
HbPIP2;4	70.4	70.8	72.1	72.4	68.6	93.8	94.1	98.3	100
HbPIP2;5	70.6	71	71.9	71.6	69.5	90.3	91	91	89.2	100
HbPIP2;6	69.4	69.7	70.7	70.4	68.9	88.2	88.9	89.6	88.2	95.8	100
HbPIP2;7	71.4	71.7	72.9	72.9	70.8	85.1	84.4	85.8	85.8	84.7	84.1	100
HbPIP2;8	72.4	72.7	74	74	71.2	84.7	84.4	85.8	85.8	85.1	84.1	96.8	100
HbPIP2;9	71.2	71.2	72.9	72.9	69.7	83.7	83	85	84.3	83	81.3	87.2	87.2	100
HbPIP2;10	68.4	68.4	68.7	68.4	66.4	77.4	78.8	78.8	78.1	80.5	78.8	82.9	84.3	81.8	100
HbTIP1;1	43.1	42.8	42.4	42.7	42.8	44.5	45.9	45.8	45.5	45.3	44.8	44.7	44.4	44	43.4	100
HbTIP1;2	42.1	41.8	41.4	41.7	41.7	44.8	46.2	46.2	45.8	45.6	45.1	45	44.7	44	43.8	98	100
HbTIP1;3	41.8	41.4	41.7	42	42.8	44.5	46.2	46.5	46.9	44.9	44.1	45.7	45.8	44.7	43.8	85	85.4	100
HbTIP1;4	35.5	35.5	35.2	35.5	36.6	37.2	38.6	38.9	38.5	38.3	37.8	38.7	38.7	37.7	36.2	73.1	73.9	75.9	100
HbTIP1;5	41.4	41.1	41.7	42.4	42.8	45.2	46.2	46.5	46.2	45.6	44.8	45.7	45.8	45.1	44.1	90.5	90.5	85	71.1	100
HbTIP1;6	41.4	41.1	42	42.7	43.2	44.5	45.5	45.8	45.5	44.9	44.1	45	45.1	44.7	43.4	91.7	90.9	84.2	70.8	97.6	100
HbTIP1;7	42.4	42.1	42.7	43.4	42.8	45.9	45.9	47.2	46.9	46.3	45.5	46.5	46.5	46.1	44.5	92.1	91.7	83	71.1	93.3	92.1	100
HbTIP1;8	42.8	42.4	43.1	43.7	43.2	46.2	46.9	47.6	47.2	46.7	45.8	46.8	46.8	46.1	44.8	90.5	90.1	83.8	71.5	92.5	90.5	96.8	100
HbTIP2;1	43.9	43.6	44.6	44.2	45.8	46.9	47.6	47.9	47.6	47	46.9	46.5	46.5	46.8	45.2	73.8	73.4	70	59.5	76.6	76.6	73.4	73.4	100
HbTIP2;2	43.6	43.2	43.9	44.2	45.1	46.9	47.6	47.9	47.6	47	46.9	46.1	46.1	46.8	45.2	74.2	73.4	70	59.9	76.6	76.2	74.2	74.2	98.4	100
HbTIP2;3	43.8	43.4	45.1	45.4	45.7	47.6	47.9	48.6	49	47.7	47.6	48.6	48.6	46.8	45.5	73.8	73.4	70.8	60.5	75.8	75.8	73.8	73.8	87.6	88.4	100
HbTIP2;4	43.1	42.8	44.4	44.7	43.9	44.8	45.5	45.5	45.8	44.6	44.4	45.4	45.4	44.7	43.4	68.3	67.5	66.4	56.1	71	71.8	68.3	68.3	83.2	83.6	90.4	100
HbTIP3;1	40.9	40.6	39.9	39.9	41.5	43	42.7	43	43	43.4	43.4	43.5	43.6	42.9	43.3	69.4	69.8	67.2	59.1	69.4	69	70.2	70.2	68.5	68.9	66.1	61.1	100
HbTIP3;2	42.3	41.9	40.3	40.3	42.1	42.8	43.4	43.8	43.8	43.9	43.4	43.3	43.3	42.6	43.4	69.4	69.8	68.4	62.9	69.4	69	70.2	70.6	68.5	68.5	65.9	61.9	84.5	100
HbTIP4;1	38.3	38	36.6	36.6	39.5	41.1	40.4	40.1	39.4	40.5	39.8	40.4	40.5	38.8	39.7	65.4	65.4	65.5	52.7	66.5	67.3	66.5	67.3	64.3	65.1	64.7	59.6	63.8	61.1	100
HbTIP5;1	38.5	38.2	38.1	38.5	39	40.5	40.9	40.9	41.6	39.9	39.9	40.6	40.7	40.1	37.8	60.3	60.3	58	49.8	61.1	61.1	61.5	61.5	63.9	65.1	66.7	63.1	60.5	58	59	100
HbTIP5;2	39.5	39.1	39	39.4	40	41	41	41.5	42.2	40.4	40.3	40.8	40.8	39.6	37.2	62.7	62	59.2	50.8	63.9	64.3	63.1	63.1	66.3	67.1	68.4	65.6	60.1	59.6	60.2	90.2	100
HbNIP1;1	36.2	35.8	35.2	34.2	35	34.2	34.5	33.5	32.6	34.2	33.9	34	34.6	34.3	34.3	37.8	37.4	36.1	29.6	38.1	38.1	36.7	36.7	39.1	39.1	39.8	36.4	38.8	38.1	38.4	39.1	37.8	100
HbNIP1;2	35.5	35.2	34.2	33.6	33.6	33.4	33.4	32.5	31.5	32.8	32.5	33.6	34.5	32.9	33.6	37.6	37.6	36.3	29.2	38.3	38.3	36.6	36.6	39	38.6	39.3	35.6	38.3	37.3	38.6	38.3	37.3	90.6	100
HbNIP2;1	31.4	31.1	31.8	31.4	32.9	34.1	34.4	33.8	32.8	33.7	34.6	33.8	34.3	34.2	34.8	38.4	37.8	38.4	30.3	40.1	39.5	39.1	38.8	40.8	40.8	39.1	37.1	40.8	38.8	39.5	37.8	38.4	55.7	54.5	100
HbNIP3;1	35.7	35.4	36	36.4	35	35.3	35.6	35.6	35.9	35.8	35.8	36.8	36.6	36	36.6	41.9	41.9	41.9	35.4	41.9	42.3	41.6	41.9	46.4	45.7	44	41.6	45.4	42.6	42.2	43.3	41.9	57	56.5	54.8	100
HbNIP4;1	33.4	33.1	33.4	33.1	33.2	32.9	32.9	32.9	32.9	32.8	32.8	33.9	34.1	35.4	34.6	36.9	36.2	36.1	28.9	38.4	38.4	36.2	37.6	38.4	38	38.7	36.6	38.7	37.6	36.6	37.9	36.4	60.8	59.9	52.2	52.1	100
HbNIP4;2	34.5	34.5	34.2	34.2	34.5	34.5	34.8	34.8	34.8	35.1	35.4	35.5	36.4	35.6	35.8	37.2	36.9	37.6	30.3	39.7	39.7	38.6	38.3	39.7	38.6	37.6	34.8	39.3	37.9	38.3	36.6	35.2	63.8	63.8	53.7	55	69.4	100
HbNIP5;1	33.5	33.5	33.1	32.2	32	31.6	31.3	30.7	30.7	30.4	30.7	33.5	34.2	33.5	34.8	37.9	37.2	36.6	32	37.9	38.5	37.9	38.5	40.5	40.1	37.2	35	37.9	36.9	35.9	34	33.6	51.8	51.8	49.1	48.4	45.1	47.2	100
HbNIP6;1	32.9	32.9	32.3	31.4	30.2	32.8	32.8	31.6	31.6	31.9	31.9	32.6	33.2	32	35.4	37.1	36.7	34.5	31	36.7	36.7	36.7	36.7	38	37.7	35.1	32.9	35.8	35.5	34.8	32.9	32.6	50	50.6	48	47.3	44.6	47.7	75.1	100
HbNIP7;1	34.5	34.5	34.5	33.9	32.3	35	34.7	34.1	34.7	33.1	33.1	34.8	35.4	34.5	34.8	33.9	33.2	32.9	28.7	33.6	33.6	33.6	34.2	36.5	36.2	35.2	34.2	35.5	36.8	33.9	34.2	33.6	47	47	45.4	45.2	46.3	44.7	46.4	46.3	100
HbSIP1;1	29	29	29.5	29.2	30.2	32	31.6	32.2	32.5	32	31.8	30.4	30.9	29.6	30	36.5	36.5	34.8	30.5	36.5	36.5	36.9	36.9	33.5	33.8	34.9	31.4	32.5	32.4	34.2	30.8	31.5	24.3	24.9	25.1	24.7	25.5	23.7	26.4	24.5	23	100
HbSIP1;2	27.3	27.3	28.5	28.5	29.5	28.9	28.6	29.1	29.1	28.9	28.1	28.7	29.2	29.2	29.3	38.4	37.3	37.1	31.2	37.3	38	38.8	38.8	37.3	36.9	36.8	34.9	35.8	36.3	36.8	32.3	33.8	27.3	27.9	27.1	29	31.5	28.3	27.4	25.1	24.9	70	100
HbSIP1;3	28	28	28.5	28.5	29.9	28.9	28.6	29.5	29.5	28.9	28.1	28.7	29.2	28.9	29.6	40.7	39.5	39.4	33.5	39.5	40.3	41.1	41.1	38.5	38.1	37.9	34.9	37.7	37.8	39.1	34.2	35	28.3	28.9	28.1	29.3	32.2	29	28.9	26.9	25.6	71.7	95	100
HbSIP2;1	24.3	24.3	24.1	24.1	25.2	23.5	24.2	24.4	23.7	24.5	24.7	24.9	25.1	25.8	22.9	32	31.3	31.2	24.2	32.8	32	32.4	33.2	35	35	33.9	33.5	30.8	28.2	28.7	31.8	32	28.2	27.8	27.9	27.7	28.9	27.2	26.5	24	23.2	40.6	43	42.6	100
HbXIP1;1	36.5	36.5	36.6	36.6	35	36.3	36.6	36.5	36.2	36	35.2	34.7	36	35.6	36.7	32.4	33	32.7	28.1	33.3	33	33.3	34	33.9	34.2	34.6	32.4	34.3	35.3	32.2	31.6	31.4	28.2	28.5	29.8	28.8	28.5	30.2	27.2	27	29	24.1	24	24.4	22	100
HbXIP1;2	34.7	34.7	35.1	34.2	34.1	36.8	36.4	36.4	37.1	37.7	36.8	37.5	38	36.8	36.7	34.4	34.8	34.1	29.5	35.8	34.8	35.1	35.1	34.4	34.1	36.4	33.1	35.8	34.8	32.4	32.1	32.8	27.6	28.5	30.2	29.5	28.3	28.8	26	28.9	29.7	23	24.9	25.2	22.6	64.5	100
HbXIP1;3	40.2	39.9	39.6	38.6	36.6	34.9	34.9	36.5	36.1	35.6	35.5	35.3	37.6	35.5	36.3	33.9	34.2	33.9	31	34.2	33.9	34.9	34.9	33.1	33.1	33.6	32.9	32.9	34.2	31.4	32.1	32.9	29.3	29.9	27.1	28.6	27.7	27.8	28.2	28	30.1	24.2	25.7	26.7	21.4	65.1	56	100
HbXIP1;4	38.9	38.9	38.9	37.9	36.2	34	34.6	35.8	35.5	34.9	35.1	34.3	36.6	34.5	35.6	33.2	33.6	34.2	31	34.2	33.9	34.2	34.2	32.8	32.8	33.2	32.6	32.6	34.2	31.7	31.2	31.9	29.6	30.3	27.1	29.2	28	28.1	28.2	28.3	30.4	23.2	24.4	25.4	20.8	64	55.3	93.1	100
HbXIP2;1	39.4	39	40.7	40.4	37.8	38.3	39.3	39.2	39.5	37.7	37	38.1	38.8	40.6	40.3	34.9	34.3	36.2	31	35.8	35.8	34.6	35.5	35	35	35.8	34	35.2	36.2	33.4	30.7	31.4	34.9	34.9	29.5	32.4	32.4	35	33.8	33.5	32.4	28.7	29.9	29.9	23.3	50.3	45.3	47.9	47.5
HbXIP3;1	40.7	40.7	41.8	40.8	41.1	37.9	38.2	38.8	39.5	38.9	38.2	40.2	40.6	40.9	39.8	38.4	37.6	39.6	34.3	38.7	39.4	39.4	39.8	37.7	37.7	38.3	37.9	39.1	39.9	36.2	34.8	35.3	30.9	31.5	29.6	30.7	32.9	33.3	31.8	29.7	31.4	30.7	33.7	33.7	26.2	47.4	47.2	45.5	45.5
[truncated: 2 more columns]
