# Supplementary material for: Genome-wide identification of rubber tree (Hevea brasiliensis Muell. Arg.) aquaporin genes and their response to ethephon stimulation in the laticifer, a rubber-producing tissue
Source: BMC Genomics. 2015 Nov 25;16:1001. doi: 10.1186/s12864-015-2152-6 (PMC4658816; doi:10.1186/s12864-015-2152-6)
Supplement: Additional file 8: — qRT-PCR primers of the 19 HbAQP genes expressed in laticifers. (XLS 11 kb) [file 12864_2015_2152_MOESM8_ESM.xls]

## Sheet: Additional file 8
	Additional file 8: qRT-PCR primers of the 19 HbAQP genes expressed in laticifers.
	Gene	Forward primer (5′→3′)	Reverse primer (5′→3′)	Amplicon (bp)	PCR efficiency
	HbYLS8	CCTCGTCGTCATCCGATTC	CAGGCACCTCAGTGATGTC	131	1.97
	HbPIP1;1	TGGCATTTCAGGAGGTCACA	CGCCCTTCAAATCCTTTCACTA	150	1.95
	HbPIP1;2	CCGCTATTTGAGCCGACTGA	GAACACTTCGTGGGTGCCTTA	137	1.98
	HbPIP1;3	AGCCCAGACTGATAAGGACTACAA	GATGAACTCGGCAATCCCAG	106	1.97
	HbPIP1;4	CCACCTGCTCCCTTGTTTGA	GATGAACTCGGCAATCCCAG	75	1.99
	HbPIP1;5	TAATCCAGCCAGCAGACCCA	ACATCCTTTTCTCCCCTCCAT	112	2.01
	HbPIP2;1	TTACAAGAGCCAAACCGACCC	GCGATACCAAGAATCCCAACAC	69	1.99
	HbPIP2;3	GCCGAGTTCATTGCTACCCT	CAAGAATACCAACACCACCACA	118	1.96
	HbPIP2;4	CCCCATTGGATTTGCTGTG	AGGGTTGATACCAGTGCCAGT	70	1.93
	HbPIP2;5	CATCAACCCAGCCAGGAGTCTA	CACCAATGAAGGGACCAACC	98	2.01
	HbPIP2;7	CATATTAACCCGGCGGTCAG	CACCAACCCAACACCACAAA	117	1.98
	HbTIP1;2	CACGCTTTTGCCCTATTCG	CAGTAGAGGATACCACGGAGGA	128	1.96
	HbTIP1;6	GGTGGATTGGAAACATCAGCA	GCCGAAGGTCATCACTATCTCAA	87	1.94
	HbTIP2;2	TAGCGGTGACTTCCACGACA	TACCCCACCTCCAATAAGCG	61	1.93
	HbNIP1;1	TTTGAACTACGACAAGGTGGTGAC	GGTGGCAAAGGCAAGAGTGA	136	2.03
	HbNIP1;2	CTTTGCCTCCCTTATTTACTCG	ATACAACTCCATGCCTGCCA	116	1.97
	HbNIP3;1	CCTGAGGAGAAGAACAAAATCG	GCTGTGGAAGCATACCTGTCTAA	76	1.97
	HbNIP6;1	TGAATCCAGTGAGAACTTTAGGGC	CAGAGTAGGTTCCTGCTCCACA	114	2
	HbSIP1;2	CTAATGCTTTTGGGTGGGC	TCCTTCTGTTTTGGTGCTGG	148	1.99
	HbSIP2;1	CTCTGTGATGGGATGGGCTTA	TTGCTTTTGGGGTCGAACTAG	136	1.98
